# Supplementary material for: Untangling the diffusion signal using the phasor transform
Source: NMR Biomed. 2020 Jul 23;33(12):e4372. doi: 10.1002/nbm.4372 (PMC7685171; doi:10.1002/nbm.4372)
Supplement: Supplementary file 1 — Table S1 Mean and median error (accuracy) and interquartile range (precision) for all IVIM parameters (f, D, and D*), all tested IVIM fitting strategies (nonlinear constrained, segmented, and phasor) and all simulated tissues (gray matter and white matter). Color codes indicate the best (green) and worst (red) results for easy interpretation. [Table S1 is submitted as a separate Excel‐file, TableS1.xlsx.] [file NBM-33-e4372-s001.xlsx]

## Sheet: Sheet1
		f GM		Error in Sims			f WM
	nonlin con	segmented	phasor			nonlin con	segmented	phasor
mode	0.0097	0.0029	0.0032		mode	0.0117	0.0081	0.0057
median	0.03616	0.00315485	0.00296618		median	0.0451287	0.00253148	0.00529297
iqr	0.266639	0.124479	0.0564614		iqr	0.513458	0.124894	0.0567371
		D GM					D WM
	nonlin con	segmented	phasor			nonlin con	segmented	phasor
mode	6e-06	6e-06	3.1e-05		mode	1e-05	1.6e-05	2.1e-05
median	4.05819e-05	3.48296e-06	1.98685e-05		median	4.29391e-05	1.38984e-06	2.70893e-05
iqr	0.000275237	0.000182598	0.000101869		iqr	0.000321675	0.000181567	9.3144e-05
		D* GM					D* WM
	nonlin con	segmented	phasor			nonlin con	segmented	phasor
mode	0.0081	0.0068	0.0019		mode	0.0086	0.0069	0.0024
median	0.00250917	0.00711859	0.0081481		median	0.00490626	0.00751077	0.0082629
iqr	0.0176458	0.00464338	0.0384026		iqr	0.0165084	0.00416894	0.0522652
